# Supplementary material for: Notes on the Stenus cirrus group of Zhejiang, East China, with descriptions of two new species (Coleoptera, Staphylinidae)
Source: Zookeys. 2017 Jul 11;(684):75–84. doi: 10.3897/zookeys.684.13524 (PMC5523184; doi:10.3897/zookeys.684.13524)
Supplement: XML Treatment for Stenus wuyanlingus [file zookeys.684.13524-treatment1.xml]

<!DOCTYPE tp:taxon-treatment
  PUBLIC "-//TaxonX//DTD Taxonomic Treatment Publishing DTD v0 20100105//EN" "tax-treatment-NSO.dtd">
<tp:taxon-treatment xmlns:tp="http://www.plazi.org/taxpub"><tp:treatment-meta><kwd-group><label>Taxon classification</label><kwd><named-content xmlns:xlink="http://www.w3.org/1999/xlink" content-type="kingdom">Animalia</named-content></kwd><kwd><named-content xmlns:xlink="http://www.w3.org/1999/xlink" content-type="order">Coleoptera</named-content></kwd><kwd><named-content xmlns:xlink="http://www.w3.org/1999/xlink" content-type="family">Staphylinidae</named-content></kwd></kwd-group><mixed-citation publication-type="journal"><person-group><name><surname>Liu</surname><given-names>Sheng-Nan</given-names></name><name><surname>Tang</surname><given-names>Liang</given-names></name><name><surname>Luo</surname><given-names>Rong-Ting</given-names></name></person-group><article-title>Notes on the <italic><tp:taxon-name><tp:taxon-name-part taxon-name-part-type="genus" reg="Stenus">Stenus</tp:taxon-name-part> <tp:taxon-name-part taxon-name-part-type="species" reg="cirrus">cirrus</tp:taxon-name-part></tp:taxon-name></italic> group of Zhejiang, East China, with descriptions of two new species (<tp:taxon-name><tp:taxon-name-part taxon-name-part-type="order">Coleoptera</tp:taxon-name-part></tp:taxon-name>, <tp:taxon-name><tp:taxon-name-part taxon-name-part-type="family">Staphylinidae</tp:taxon-name-part></tp:taxon-name>)</article-title><source>Zookeys</source><day>11</day><month>7</month><year>2017</year><volume>2017</volume><issue>684</issue><fpage>75</fpage><lpage>84</lpage><pub-id pub-id-type="doi">10.3897/zookeys.684.13524</pub-id></mixed-citation></tp:treatment-meta><tp:nomenclature><tp:taxon-name>
            <tp:taxon-name-part taxon-name-part-type="genus" reg="Stenus">Stenus</tp:taxon-name-part>
            <tp:taxon-name-part taxon-name-part-type="species" reg="wuyanlingus">wuyanlingus</tp:taxon-name-part>
            <object-id xmlns:xlink="http://www.w3.org/1999/xlink" content-type="zoobank" xlink:type="simple">http://zoobank.org/0F0F88C6-8EA2-4316-B391-B24D295BCF1A</object-id>
          </tp:taxon-name><tp:taxon-authority>Liu, Tang &amp; Luo</tp:taxon-authority><tp:taxon-status xmlns:xlink="http://www.w3.org/1999/xlink" xlink:type="simple">sp. n.</tp:taxon-status><xref ref-type="fig" rid="F1">Figs 1</xref><xref ref-type="fig" rid="F1">, 2</xref><xref ref-type="fig" rid="F2">, 7–13</xref></tp:nomenclature><tp:treatment-sec sec-type="type material" id="SECID0EVIAC"><title>Type material.</title><p>
            <bold>CHINA: Zhejiang: Holotype</bold>: ♂, glued on a card with labels as follows: “China: Zhejiang Prov. Taishun County, Wuyanling, <named-content xmlns:xlink="http://www.w3.org/1999/xlink" content-type="dwc:verbatimCoordinates" xlink:type="simple"><named-content content-type="geo-json" specific-use="{&#34;type&#34;:&#34;Point&#34;,&#34;coordinates&#34;:[119.683333,27.700000]}" id="NCID0EAJAC" xlink:type="simple">27°42’N, 119°41’E</named-content></named-content>, alt. 1550 m. 6.V.2012, ZHU Jian-Qing leg”. “Holotype / <italic><tp:taxon-name><tp:taxon-name-part taxon-name-part-type="genus" reg="Stenus">Stenus</tp:taxon-name-part> <tp:taxon-name-part taxon-name-part-type="species" reg="wuyanlingus">wuyanlingus</tp:taxon-name-part></tp:taxon-name></italic> / Liu &amp; Tang” [red handwritten label] (<abbrev xmlns:xlink="http://www.w3.org/1999/xlink" content-type="institution" xlink:title="Department of Biology, Shanghai Normal University, P. R. China" id="ABBRID0EQJAC" xlink:type="simple">SHNU</abbrev>). <bold>Paratypes</bold>: 6♂♂5♀♀, same data as for the holotype. (1♂1♀ in <abbrev xmlns:xlink="http://www.w3.org/1999/xlink" xlink:title="Private collection V. Puthz, Schlitz, Germany" id="ABBRID0EXJAC" xlink:type="simple">cPut</abbrev>, remainder in <abbrev xmlns:xlink="http://www.w3.org/1999/xlink" content-type="institution" xlink:title="Department of Biology, Shanghai Normal University, P. R. China" id="ABBRID0E2JAC" xlink:type="simple">SHNU</abbrev>).</p><fig id="F1" position="float" orientation="portrait"><label>Figures 1–6.</label><caption><p>Habitus. <bold>1, 2</bold> <italic><tp:taxon-name><tp:taxon-name-part taxon-name-part-type="genus" reg="Stenus">Stenus</tp:taxon-name-part> <tp:taxon-name-part taxon-name-part-type="species" reg="wuyanlingus">wuyanlingus</tp:taxon-name-part></tp:taxon-name></italic> sp. n. <bold>3, 4</bold> <italic><tp:taxon-name><tp:taxon-name-part taxon-name-part-type="genus" reg="Stenus">Stenus</tp:taxon-name-part> <tp:taxon-name-part taxon-name-part-type="species" reg="yuyimingi">yuyimingi</tp:taxon-name-part></tp:taxon-name></italic> sp. n. <bold>5, 6</bold> <italic><tp:taxon-name><tp:taxon-name-part taxon-name-part-type="genus" reg="Stenus">Stenus</tp:taxon-name-part> <tp:taxon-name-part taxon-name-part-type="species" reg="ovalis">ovalis</tp:taxon-name-part></tp:taxon-name></italic>. Scale bars: 1 mm.</p></caption><graphic xmlns:xlink="http://www.w3.org/1999/xlink" xlink:href="zookeys-684-075-g001.jpg" position="float" orientation="portrait" xlink:type="simple" id="oo_144459.jpg"/></fig></tp:treatment-sec><tp:treatment-sec sec-type="description" id="SECID0EULAC"><title>Description.</title><p>Brachypterous. Head black, pronotum and abdomen blackish brown, elytra light brown with median portion more or less lighter. Antennae, maxillary palpi and legs yellowish brown except antennal club infuscate. Labrum reddish brown.</p><p>
            <abbrev xmlns:xlink="http://www.w3.org/1999/xlink" xlink:title="body length" id="ABBRID0E2LAC" xlink:type="simple">BL</abbrev>: 2.7–3.1 mm, <abbrev xmlns:xlink="http://www.w3.org/1999/xlink" xlink:title="forebody length" id="ABBRID0E6LAC" xlink:type="simple">FL</abbrev>: 1.4–1.6 mm. <abbrev xmlns:xlink="http://www.w3.org/1999/xlink" xlink:title="width of head including eyes" id="ABBRID0EDMAC" xlink:type="simple">HW</abbrev>: 0.63–0.71 mm, <abbrev xmlns:xlink="http://www.w3.org/1999/xlink" xlink:title="length of pronotum" id="ABBRID0EHMAC" xlink:type="simple">PL</abbrev>: 0.45–0.49 mm, <abbrev xmlns:xlink="http://www.w3.org/1999/xlink" xlink:title="width of pronotum" id="ABBRID0ELMAC" xlink:type="simple">PW</abbrev>: 0.43–0.51 mm, <abbrev xmlns:xlink="http://www.w3.org/1999/xlink" xlink:title="length of elytra" id="ABBRID0EPMAC" xlink:type="simple">EL</abbrev>: 0.44–0.52 mm, <abbrev xmlns:xlink="http://www.w3.org/1999/xlink" xlink:title="width of elytra" id="ABBRID0ETMAC" xlink:type="simple">EW</abbrev>: 0.48–0.61 mm, <abbrev xmlns:xlink="http://www.w3.org/1999/xlink" xlink:title="length of elytral suture" id="ABBRID0EXMAC" xlink:type="simple">SL</abbrev>: 0.32–0.40 mm.</p><p>
            <bold>Head</bold> 1.21–1.30 times as wide as elytra; interocular area with two deep longitudinal furrows, median portion convex, slightly extending a little beneath the level of inner eye margins, with a impunctate line along midline; punctures round, larger and sparser in median portion than those near inner margins of eyes, diameter of large punctures about as wide as apical cross section of antennal segment II; interstices between punctures distinctly reticulated, varied from narrower than half the diameter of punctures to a little narrower than diameter of punctures except those along <!--PageBreak-->the midline of convex median portion, which may be slightly wider than diameter of punctures. Paraglossae oval.</p><p>
            <bold>Pronotum</bold> 0.94–1.04 times as long as wide; disk uneven, with distinct median longitudinal furrow almost throughout; punctures confluent, varied in size, mostly smaller than large punctures of head; interstices reticulated, narrower than diameter of punctures except those in median area, which may be much wider than diameter of punctures.</p><p>
            <bold>Elytra</bold> 0.81–0.95 times as long as wide; disk with shallow sutural impression and humeral impression; punctures confluent, slightly larger than those on pronotum in average; interstices rarely reticulated, narrower than half the diameter of punctures.</p><p>
            <bold>Legs</bold> with tarsomeres IV strongly bilobed.</p><p>
            <bold>Abdomen</bold> cylindrical; paratergites very narrow with few punctures, present only in segment III, tergites and sternites totally fused in segment IV–VI, posterior margin of tergite VII with indistinct palisade fringe; punctation round to elliptic, gradually becoming smaller and sparser posteriad; interstices smooth, mostly wider than diameter of punctures except those on basal impressions of tergites III–V, which may be distinctly narrower than half the diameter of punctures.</p><p>
            <bold><italic>Male.</italic></bold> Sternite VII (Fig. <xref ref-type="fig" rid="F2">7</xref>) with inconspicuous emargination at middle of posterior margin; sternite VIII (Fig. <xref ref-type="fig" rid="F2">8</xref>) with shallow emargination at middle of posterior margin; <!--PageBreak-->sternite IX (Fig. <xref ref-type="fig" rid="F2">9</xref>) with long apicolateral projections, posterior margin serrate. Aedeagus (Figs <xref ref-type="fig" rid="F2">10–11</xref>) widest at basal third and tapering towards the apex; median longitudinal bands each with ventral band very long, straight, narrowed apically; lateral longitudinal bands short; expulsion clasps each with anterior plate distinctly separated from the posterior plate, rounded apically, posterior plate pointed posteriorly; copulatory tube moderately long, rather stout, with basal chamber submembranous, main tube distinctly divided into basal tube and apical tube, the basal tube gently constricted near the middle, apical tube very thin; parameres longer than median lobe, each with 8–11 setae on apico-internal margins.</p><p>
            <bold><italic>Female.</italic></bold> Sternite VIII (Fig. <xref ref-type="fig" rid="F2">12</xref>) with posterior margin weakly pointed at middle; spermatheca (Fig. <xref ref-type="fig" rid="F2">13</xref>) strongly sclerotized, spermathecal duct with multiple bends.</p><fig id="F2" position="float" orientation="portrait"><label>Figures 7–13.</label><caption><p>
                <italic><tp:taxon-name><tp:taxon-name-part taxon-name-part-type="genus" reg="Stenus">Stenus</tp:taxon-name-part> <tp:taxon-name-part taxon-name-part-type="species" reg="wuyanlingus">wuyanlingus</tp:taxon-name-part></tp:taxon-name></italic>. <bold>7</bold> male sternite VII <bold>8</bold> male sternite VIII <bold>9</bold> male sternite IX <bold>10, 11</bold> aedeagus <bold>12</bold> female sternite VIII <bold>13</bold> valvifers and spermatheca. Scale bars: 0.25 mm.</p></caption><graphic xmlns:xlink="http://www.w3.org/1999/xlink" xlink:href="zookeys-684-075-g002.jpg" position="float" orientation="portrait" xlink:type="simple" id="oo_144460.jpg"/></fig></tp:treatment-sec><tp:treatment-sec sec-type="distribution" id="SECID0E4PAC"><title>Distribution.</title><p>China (Zhejiang).</p></tp:treatment-sec><tp:treatment-sec sec-type="remarks" id="SECID0EDAAE"><title>Remarks.</title><p>The new species can be easily recognized among Chinese members of the group by the smaller size and reticulations of head and pronotum. It can be distinguished from other species by its sparser punctation along in median area of head and pronotum, and the lighter color of elytra.</p></tp:treatment-sec><tp:treatment-sec sec-type="etymology" id="SECID0EIAAE"><title>Etymology.</title><p>The specific name is derived from the type locality of this species.</p></tp:treatment-sec></tp:taxon-treatment>
