# Supplementary material for: Notes on the Stenus cirrus group of Zhejiang, East China, with descriptions of two new species (Coleoptera, Staphylinidae)
Source: Zookeys. 2017 Jul 11;(684):75–84. doi: 10.3897/zookeys.684.13524 (PMC5523184; doi:10.3897/zookeys.684.13524)
Supplement: XML Treatment for Stenus yuyimingi [file zookeys.684.13524-treatment2.xml]

<!DOCTYPE tp:taxon-treatment
  PUBLIC "-//TaxonX//DTD Taxonomic Treatment Publishing DTD v0 20100105//EN" "tax-treatment-NSO.dtd">
<tp:taxon-treatment xmlns:tp="http://www.plazi.org/taxpub"><tp:treatment-meta><kwd-group><label>Taxon classification</label><kwd><named-content xmlns:xlink="http://www.w3.org/1999/xlink" content-type="kingdom">Animalia</named-content></kwd><kwd><named-content xmlns:xlink="http://www.w3.org/1999/xlink" content-type="order">Coleoptera</named-content></kwd><kwd><named-content xmlns:xlink="http://www.w3.org/1999/xlink" content-type="family">Staphylinidae</named-content></kwd></kwd-group><mixed-citation publication-type="journal"><person-group><name><surname>Liu</surname><given-names>Sheng-Nan</given-names></name><name><surname>Tang</surname><given-names>Liang</given-names></name><name><surname>Luo</surname><given-names>Rong-Ting</given-names></name></person-group><article-title>Notes on the <italic><tp:taxon-name><tp:taxon-name-part taxon-name-part-type="genus" reg="Stenus">Stenus</tp:taxon-name-part> <tp:taxon-name-part taxon-name-part-type="species" reg="cirrus">cirrus</tp:taxon-name-part></tp:taxon-name></italic> group of Zhejiang, East China, with descriptions of two new species (<tp:taxon-name><tp:taxon-name-part taxon-name-part-type="order">Coleoptera</tp:taxon-name-part></tp:taxon-name>, <tp:taxon-name><tp:taxon-name-part taxon-name-part-type="family">Staphylinidae</tp:taxon-name-part></tp:taxon-name>)</article-title><source>Zookeys</source><day>11</day><month>7</month><year>2017</year><volume>2017</volume><issue>684</issue><fpage>75</fpage><lpage>84</lpage><pub-id pub-id-type="doi">10.3897/zookeys.684.13524</pub-id></mixed-citation></tp:treatment-meta><tp:nomenclature><tp:taxon-name>
            <tp:taxon-name-part taxon-name-part-type="genus" reg="Stenus">Stenus</tp:taxon-name-part>
            <tp:taxon-name-part taxon-name-part-type="species" reg="yuyimingi">yuyimingi</tp:taxon-name-part>
            <object-id xmlns:xlink="http://www.w3.org/1999/xlink" content-type="zoobank" xlink:type="simple">http://zoobank.org/40B0916F-3286-4CBA-A7C8-3909E9C019C2</object-id>
          </tp:taxon-name><tp:taxon-authority>Liu, Tang &amp; Luo</tp:taxon-authority><tp:taxon-status xmlns:xlink="http://www.w3.org/1999/xlink" xlink:type="simple">sp. n.</tp:taxon-status><xref ref-type="fig" rid="F1">Figs 3</xref><xref ref-type="fig" rid="F1">, 4</xref><xref ref-type="fig" rid="F3">, 14–20</xref><!--PageBreak--></tp:nomenclature><tp:treatment-sec sec-type="type material" id="SECID0EDCAE"><title>Type material.</title><p>
            <bold>CHINA: Zhejiang: Holotype</bold>: ♂, glued on a card with labels as follows: “China: S. Zhejiang, Lishui City, Longquan Fengyangshan N.R., forest nr. Xiabian Vil., <named-content xmlns:xlink="http://www.w3.org/1999/xlink" content-type="dwc:verbatimCoordinates" xlink:type="simple"><named-content content-type="geo-json" specific-use="{&#34;type&#34;:&#34;Point&#34;,&#34;coordinates&#34;:[119.182500,27.932778]}" id="NCID0EOCAE" xlink:type="simple">27°55’58’’N, 119°10’57’’E</named-content></named-content>, mixed leaf litter, sifted, 690–780 m, 9.X.2013, Z. Peng, Y.-M. Yu, Z.-W. Yin leg”. “Holotype / <italic><tp:taxon-name><tp:taxon-name-part taxon-name-part-type="genus" reg="Stenus">Stenus</tp:taxon-name-part> <tp:taxon-name-part taxon-name-part-type="species" reg="yuyimingi">yuyimingi</tp:taxon-name-part></tp:taxon-name></italic> / Liu &amp; Tang” [red handwritten label] (<abbrev xmlns:xlink="http://www.w3.org/1999/xlink" content-type="institution" xlink:title="Department of Biology, Shanghai Normal University, P. R. China" id="ABBRID0E5CAE" xlink:type="simple">SHNU</abbrev>). Paratypes: 1♂, same data as for the holotype, but Mihougu, <named-content xmlns:xlink="http://www.w3.org/1999/xlink" content-type="dwc:verbatimCoordinates" xlink:type="simple"><named-content content-type="geo-json" specific-use="{&#34;type&#34;:&#34;Point&#34;,&#34;coordinates&#34;:[119.198031,27.916717]}" id="NCID0EGDAE" xlink:type="simple">27°55’0.18’’N, 119°11’52.91’’E</named-content></named-content>, near stream, 1116 m, 03.V.2016, Jiang, Liu &amp; Zhou leg (<abbrev xmlns:xlink="http://www.w3.org/1999/xlink" content-type="institution" xlink:title="Department of Biology, Shanghai Normal University, P. R. China" id="ABBRID0ELDAE" xlink:type="simple">SHNU</abbrev>); 1♂, same data as for the holotype, but Datianping, 27°54’33 ‘’-55’18’’N, 119°10’20’’-17’’E, mixed litter, moss, sifted, 1170–1300 m. 7.X.2013, Feng, Peng, Yu, Yin leg. (<abbrev xmlns:xlink="http://www.w3.org/1999/xlink" xlink:title="Private collection V. Puthz, Schlitz, Germany" id="ABBRID0EQDAE" xlink:type="simple">cPut</abbrev>); 1♂, same data as for the holotype, but Jitou Vil., <named-content xmlns:xlink="http://www.w3.org/1999/xlink" content-type="dwc:verbatimCoordinates" xlink:type="simple"><named-content content-type="geo-json" specific-use="{&#34;type&#34;:&#34;Point&#34;,&#34;coordinates&#34;:[119.212222,27.932778]}" id="NCID0EXDAE" xlink:type="simple">27°55’58’’N, 119°12’44’’E</named-content></named-content>, fern, silvergrass, fir, sifted, ca, 1050 m, 9.X.2013, Z Peng, Y.-M. Yu, Z.-W. Yin leg. (<abbrev xmlns:xlink="http://www.w3.org/1999/xlink" content-type="institution" xlink:title="Department of Biology, Shanghai Normal University, P. R. China" id="ABBRID0E3DAE" xlink:type="simple">SHNU</abbrev>); 1♂1♀, same data as for the holotype, but Da-Tian-Ping <named-content xmlns:xlink="http://www.w3.org/1999/xlink" content-type="dwc:verbatimCoordinates" xlink:type="simple"><named-content content-type="geo-json" specific-use="{&#34;type&#34;:&#34;Point&#34;,&#34;coordinates&#34;:[119.172222,27.910000]}" id="NCID0EEEAE" xlink:type="simple">27°54’36‘’N, 119°10’20’’E</named-content></named-content>, bush leaf, moss, ferns, sifted &amp; beating, 1320 m. 27.IV.2014, Peng, Song, Yan, Yin &amp; Yu leg. (<abbrev xmlns:xlink="http://www.w3.org/1999/xlink" content-type="institution" xlink:title="Department of Biology, Shanghai Normal University, P. R. China" id="ABBRID0EJEAE" xlink:type="simple">SHNU</abbrev>); 1♀, same data as for the holotype (<abbrev xmlns:xlink="http://www.w3.org/1999/xlink" content-type="institution" xlink:title="Department of Biology, Shanghai Normal University, P. R. China" id="ABBRID0EOEAE" xlink:type="simple">SHNU</abbrev>); 1♀, same data as for the holotype, but Luao Vil., <named-content xmlns:xlink="http://www.w3.org/1999/xlink" content-type="dwc:verbatimCoordinates" xlink:type="simple"><named-content content-type="geo-json" specific-use="{&#34;type&#34;:&#34;Point&#34;,&#34;coordinates&#34;:[119.198056,27.916667]}" id="NCID0EWEAE" xlink:type="simple">27°55’00’’N, 119°11’53’’E</named-content></named-content>, moss, fern, bamboo, bush, sifted, 1130 m, 4.X.2013, Z Peng, Y.-M. Yu, Z.-W. Yin leg. (<abbrev xmlns:xlink="http://www.w3.org/1999/xlink" content-type="institution" xlink:title="Department of Biology, Shanghai Normal University, P. R. China" id="ABBRID0E2EAE" xlink:type="simple">SHNU</abbrev>).</p></tp:treatment-sec><tp:treatment-sec sec-type="description" id="SECID0EAFAE"><title>Description.</title><p>Brachypterous. Head black, pronotum and elytra brown, each elytron with median portion inconspicuously lighter, abdomen dark brown. Antennae, maxillary palpi and legs yellowish brown except antennal club infuscate. Labrum reddish brown.</p><!--PageBreak--><p>
            <abbrev xmlns:xlink="http://www.w3.org/1999/xlink" xlink:title="body length" id="ABBRID0EIFAE" xlink:type="simple">BL</abbrev>: 3.6–4.4 mm, <abbrev xmlns:xlink="http://www.w3.org/1999/xlink" xlink:title="forebody length" id="ABBRID0EMFAE" xlink:type="simple">FL</abbrev>: 1.8–2.1 mm. <abbrev xmlns:xlink="http://www.w3.org/1999/xlink" xlink:title="width of head including eyes" id="ABBRID0EQFAE" xlink:type="simple">HW</abbrev>: 0.77–0.86 mm, <abbrev xmlns:xlink="http://www.w3.org/1999/xlink" xlink:title="length of pronotum" id="ABBRID0EUFAE" xlink:type="simple">PL</abbrev>: 0.61–0.69 mm, <abbrev xmlns:xlink="http://www.w3.org/1999/xlink" xlink:title="width of pronotum" id="ABBRID0EYFAE" xlink:type="simple">PW</abbrev>: 0.56–0.66 mm, <abbrev xmlns:xlink="http://www.w3.org/1999/xlink" xlink:title="length of elytra" id="ABBRID0E3FAE" xlink:type="simple">EL</abbrev>: 0.70–0.78 mm, <abbrev xmlns:xlink="http://www.w3.org/1999/xlink" xlink:title="width of elytra" id="ABBRID0EAGAE" xlink:type="simple">EW</abbrev>: 0.70–0.85 mm, <abbrev xmlns:xlink="http://www.w3.org/1999/xlink" xlink:title="length of elytral suture" id="ABBRID0EEGAE" xlink:type="simple">SL</abbrev>: 0.52–0.59 mm.</p><p>
            <bold>Head</bold> 1.02–1.09 times as wide as elytra; interocular area with two deep longitudinal furrows, median portion convex, extending to the level of inner eye margins; punctures round, distinctly larger and sparser in median portion than those near inner margins of eyes, diameter of large punctures slightly wider than apical cross section of antennal segment II; interstices smooth, narrower than half the diameter of punctures except those along the midline of the median portion, which may be as wide as the diameter of punctures. Paraglossae oval.</p><p>
            <bold>Pronotum</bold> 0.98–1.10 times as long as wide; disk relatively even with median longitudinal furrow very short and indistinct; punctures mostly round and slightly confluent, similar size to those of head; interstices smooth, mostly narrower than diameter of punctures except in median area, which may be triple as wide as diameter of punctures.</p><p>
            <bold>Elytra</bold> 0.93–1.00 times as long as wide; disk relatively even; punctures slightly and longitudinally confluent, of similar size to those of pronotum; interstices smooth, distinctly narrower than diameter of punctures.</p><p>
            <bold>Legs</bold> with tarsomeres IV strongly bilobed.</p><!--PageBreak--><p>
            <bold>Abdomen</bold> cylindrical; paratergites very narrow and almost impunctate, present only in segment III, tergites and sternites totally fused in segments IV–VI, posterior margin of tergite VII with indistinct palisade fringe; punctures round, gradually becoming smaller and sparser posteriad; interstices smooth, mostly wider than diameter of punctures except those on basal impressions of tergites III–V, which may be distinctly narrower than half the diameter of punctures.</p><p>
            <bold><italic>Male.</italic></bold> Sternite VII (Fig. <xref ref-type="fig" rid="F3">14</xref>) with inconspicuous emargination at middle of posterior margin; sternite VIII (Fig. <xref ref-type="fig" rid="F3">15</xref>) with shallow emargination at middle of posterior margin; sternite IX (Fig. <xref ref-type="fig" rid="F3">16</xref>) with short apicolateral projections, posterior margin serrate. Aedeagus (Figs <xref ref-type="fig" rid="F3">17–18</xref>) apical sclerotized area triangular with a sharp projection at apex; median longitudinal bands each with ventral band very long, straight, narrowed apically; lateral longitudinal bands short; expulsion clasps each with anterior plate distinctly separated from the posterior plate, rounded apically; copulatory tube very long, rather slender, with basal chamber submembranous and main tube, the main tube gradually shrink, pointed apicaly; parameres as long as median lobe, each with about 19–22 setae on apico-internal margins.</p><p>
            <bold><italic>Female.</italic></bold> Sternite VIII (Fig. <xref ref-type="fig" rid="F3">19</xref>) entire; spermatheca (Fig. <xref ref-type="fig" rid="F3">20</xref>) strongly sclerotized, swollen in the middle of spermathecal duct.</p><fig id="F3" position="float" orientation="portrait"><label>Figures 14–20.</label><caption><p>
                <italic><tp:taxon-name><tp:taxon-name-part taxon-name-part-type="genus" reg="Stenus">Stenus</tp:taxon-name-part> <tp:taxon-name-part taxon-name-part-type="species" reg="yuyimingi">yuyimingi</tp:taxon-name-part></tp:taxon-name></italic>. <bold>14</bold> male sternite VII <bold>15</bold> male sternite VIII <bold>16</bold> male sternite IX <bold>17, 18</bold> aedeagus <bold>19</bold> female sternite VIII <bold>20</bold> valvifers and spermatheca. Scale bars: 0.25 mm.</p></caption><graphic xmlns:xlink="http://www.w3.org/1999/xlink" xlink:href="zookeys-684-075-g003.jpg" position="float" orientation="portrait" xlink:type="simple" id="oo_144461.jpg"/></fig></tp:treatment-sec><tp:treatment-sec sec-type="distribution" id="SECID0EHJAE"><title>Distribution.</title><p>China (Zhejiang).</p></tp:treatment-sec><tp:treatment-sec sec-type="remarks" id="SECID0EMJAE"><title>Remarks.</title><p>The new species can be easily distinguished from the Chinese members of the group by the coloration and sexual characters.</p></tp:treatment-sec><tp:treatment-sec sec-type="etymology" id="SECID0ERJAE"><title>Etymology.</title><p>This species is named in honor of Mr. Yi-Ming Yu who collected some specimens of the new species.</p></tp:treatment-sec><tp:treatment-sec><!--Section generated to contain objects referenced in tp:taxon-treatment.--><fig id="F1" position="float" orientation="portrait"><label>Figures 1–6.</label><caption><p>Habitus. <bold>1, 2</bold> <italic><tp:taxon-name><tp:taxon-name-part taxon-name-part-type="genus" reg="Stenus">Stenus</tp:taxon-name-part> <tp:taxon-name-part taxon-name-part-type="species" reg="wuyanlingus">wuyanlingus</tp:taxon-name-part></tp:taxon-name></italic> sp. n. <bold>3, 4</bold> <italic><tp:taxon-name><tp:taxon-name-part taxon-name-part-type="genus" reg="Stenus">Stenus</tp:taxon-name-part> <tp:taxon-name-part taxon-name-part-type="species" reg="yuyimingi">yuyimingi</tp:taxon-name-part></tp:taxon-name></italic> sp. n. <bold>5, 6</bold> <italic><tp:taxon-name><tp:taxon-name-part taxon-name-part-type="genus" reg="Stenus">Stenus</tp:taxon-name-part> <tp:taxon-name-part taxon-name-part-type="species" reg="ovalis">ovalis</tp:taxon-name-part></tp:taxon-name></italic>. Scale bars: 1 mm.</p></caption><graphic xmlns:xlink="http://www.w3.org/1999/xlink" xlink:href="zookeys-684-075-g001.jpg" position="float" orientation="portrait" xlink:type="simple" id="oo_144459.jpg"/></fig></tp:treatment-sec></tp:taxon-treatment>
