# Supplementary material for: Notes on the Stenus cirrus group of Zhejiang, East China, with descriptions of two new species (Coleoptera, Staphylinidae)
Source: Zookeys. 2017 Jul 11;(684):75–84. doi: 10.3897/zookeys.684.13524 (PMC5523184; doi:10.3897/zookeys.684.13524)
Supplement: XML Treatment for Stenus ovalis [file zookeys.684.13524-treatment3.xml]

<!DOCTYPE tp:taxon-treatment
  PUBLIC "-//TaxonX//DTD Taxonomic Treatment Publishing DTD v0 20100105//EN" "tax-treatment-NSO.dtd">
<tp:taxon-treatment xmlns:tp="http://www.plazi.org/taxpub"><tp:treatment-meta><kwd-group><label>Taxon classification</label><kwd><named-content xmlns:xlink="http://www.w3.org/1999/xlink" content-type="kingdom">Animalia</named-content></kwd><kwd><named-content xmlns:xlink="http://www.w3.org/1999/xlink" content-type="order">Coleoptera</named-content></kwd><kwd><named-content xmlns:xlink="http://www.w3.org/1999/xlink" content-type="family">Staphylinidae</named-content></kwd></kwd-group><mixed-citation publication-type="journal"><person-group><name><surname>Liu</surname><given-names>Sheng-Nan</given-names></name><name><surname>Tang</surname><given-names>Liang</given-names></name><name><surname>Luo</surname><given-names>Rong-Ting</given-names></name></person-group><article-title>Notes on the <italic><tp:taxon-name><tp:taxon-name-part taxon-name-part-type="genus" reg="Stenus">Stenus</tp:taxon-name-part> <tp:taxon-name-part taxon-name-part-type="species" reg="cirrus">cirrus</tp:taxon-name-part></tp:taxon-name></italic> group of Zhejiang, East China, with descriptions of two new species (<tp:taxon-name><tp:taxon-name-part taxon-name-part-type="order">Coleoptera</tp:taxon-name-part></tp:taxon-name>, <tp:taxon-name><tp:taxon-name-part taxon-name-part-type="family">Staphylinidae</tp:taxon-name-part></tp:taxon-name>)</article-title><source>Zookeys</source><day>11</day><month>7</month><year>2017</year><volume>2017</volume><issue>684</issue><fpage>75</fpage><lpage>84</lpage><pub-id pub-id-type="doi">10.3897/zookeys.684.13524</pub-id></mixed-citation></tp:treatment-meta><tp:nomenclature><tp:taxon-name>
            <tp:taxon-name-part taxon-name-part-type="genus" reg="Stenus">Stenus</tp:taxon-name-part>
            <tp:taxon-name-part taxon-name-part-type="species" reg="ovalis">ovalis</tp:taxon-name-part>
          </tp:taxon-name><tp:taxon-authority>Tang, Li &amp; Zhao, 2005</tp:taxon-authority><xref ref-type="fig" rid="F1">Figs 5</xref><xref ref-type="fig" rid="F1">, 6</xref><xref ref-type="fig" rid="F4">, 21–24</xref><tp:nomenclature-citation-list><tp:nomenclature-citation><tp:taxon-name>
                <tp:taxon-name-part taxon-name-part-type="genus" reg="Stenus">Stenus</tp:taxon-name-part> <tp:taxon-name-part taxon-name-part-type="species" reg="ovalis">ovalis</tp:taxon-name-part></tp:taxon-name><comment>Tang, Li &amp; Zhao, 2005: 613.</comment></tp:nomenclature-citation></tp:nomenclature-citation-list></tp:nomenclature><tp:treatment-sec sec-type="material" id="SECID0ETLAE"><title>Material examined.</title><p>
            <bold>CHINA: Zhejiang</bold>: 1♂, Longquan City, Fengyangshan N.R., Mihougu, <named-content xmlns:xlink="http://www.w3.org/1999/xlink" content-type="dwc:verbatimCoordinates" xlink:type="simple"><named-content content-type="geo-json" specific-use="{&#34;type&#34;:&#34;Point&#34;,&#34;coordinates&#34;:[119.198031,27.916717]}" id="NCID0E5LAE" xlink:type="simple">27°55’0.18’’N, 119°11’52.91’’E</named-content></named-content>, near stream, 1116 m. 03.V.2016, Jiang, Liu &amp; Zhou leg. (<abbrev xmlns:xlink="http://www.w3.org/1999/xlink" content-type="institution" xlink:title="Department of Biology, Shanghai Normal University, P. R. China" id="ABBRID0EDMAE" xlink:type="simple">SHNU</abbrev>).</p><p>
            <bold>Measurements.</bold> <abbrev xmlns:xlink="http://www.w3.org/1999/xlink" xlink:title="body length" id="ABBRID0EMMAE" xlink:type="simple">BL</abbrev>: 4.2 mm, <abbrev xmlns:xlink="http://www.w3.org/1999/xlink" xlink:title="forebody length" id="ABBRID0EQMAE" xlink:type="simple">FL</abbrev>: 1.9 mm. <abbrev xmlns:xlink="http://www.w3.org/1999/xlink" xlink:title="width of head including eyes" id="ABBRID0EUMAE" xlink:type="simple">HW</abbrev>: 0.77 mm, <abbrev xmlns:xlink="http://www.w3.org/1999/xlink" xlink:title="length of pronotum" id="ABBRID0EYMAE" xlink:type="simple">PL</abbrev>: 0.62 mm, <abbrev xmlns:xlink="http://www.w3.org/1999/xlink" xlink:title="width of pronotum" id="ABBRID0E3MAE" xlink:type="simple">PW</abbrev>: 0.56 mm, <abbrev xmlns:xlink="http://www.w3.org/1999/xlink" xlink:title="length of elytra" id="ABBRID0EANAE" xlink:type="simple">EL</abbrev>: 0.69 mm, <abbrev xmlns:xlink="http://www.w3.org/1999/xlink" xlink:title="width of elytra" id="ABBRID0EENAE" xlink:type="simple">EW</abbrev>: 0.67 mm, <abbrev xmlns:xlink="http://www.w3.org/1999/xlink" xlink:title="length of elytral suture" id="ABBRID0EINAE" xlink:type="simple">SL</abbrev>: 0.52 mm. Head 1. 14 times as wide as elytra, pronotum 1.10 times as long as wide, elytra 1.03 times as long as wide.</p><p>
            <bold><italic>Male.</italic></bold> Sternite VIII (Fig. <xref ref-type="fig" rid="F4">21</xref>) with a shallow emargination at middle of posterior margin; sternite IX (Fig. <xref ref-type="fig" rid="F4">22</xref>) with short apicolateral projections, posterior margin serrate. Aedeagus (Figs <xref ref-type="fig" rid="F4">23–24</xref>) apical sclerotized portion roundly projected at apex; median longitudinal bands each with ventral band long, narrowed apically; lateral longitudinal bands short; expulsion clasps each with anterior plate distinctly separated from the posterior plate, rounded apically; copulatory tube moderately long, rather stout, with basal chamber submembranous, main tube distinctly divided into basal tube and api<!--PageBreak-->cal tube, the basal tube gently constricted near the middle, apical tube relatively thin; parameres longer median lobe, each with about 19 setae on apico-internal margins.</p><fig id="F4" position="float" orientation="portrait"><label>Figures 21–24.</label><caption><p>
                <italic><tp:taxon-name><tp:taxon-name-part taxon-name-part-type="genus" reg="Stenus">Stenus</tp:taxon-name-part> <tp:taxon-name-part taxon-name-part-type="species" reg="ovalis">ovalis</tp:taxon-name-part></tp:taxon-name></italic>. <bold>21</bold> male sternite VIII <bold>22</bold> male sternite IX <bold>23, 24</bold> aedeagus. Scale bars: 0.25 mm.</p></caption><graphic xmlns:xlink="http://www.w3.org/1999/xlink" xlink:href="zookeys-684-075-g004.jpg" position="float" orientation="portrait" xlink:type="simple" id="oo_144462.jpg"/></fig></tp:treatment-sec><tp:treatment-sec sec-type="distribution" id="SECID0E6OAE"><title>Distribution.</title><p>China (Zhejiang).</p></tp:treatment-sec><tp:treatment-sec sec-type="remarks" id="SECID0EEPAE"><title>Remarks.</title><p>This is a new distributional locality of the species which is originally described from Wuyanling Nature Reserve of Zhejiang.</p></tp:treatment-sec><tp:treatment-sec><!--Section generated to contain objects referenced in tp:taxon-treatment.--><fig id="F1" position="float" orientation="portrait"><label>Figures 1–6.</label><caption><p>Habitus. <bold>1, 2</bold> <italic><tp:taxon-name><tp:taxon-name-part taxon-name-part-type="genus" reg="Stenus">Stenus</tp:taxon-name-part> <tp:taxon-name-part taxon-name-part-type="species" reg="wuyanlingus">wuyanlingus</tp:taxon-name-part></tp:taxon-name></italic> sp. n. <bold>3, 4</bold> <italic><tp:taxon-name><tp:taxon-name-part taxon-name-part-type="genus" reg="Stenus">Stenus</tp:taxon-name-part> <tp:taxon-name-part taxon-name-part-type="species" reg="yuyimingi">yuyimingi</tp:taxon-name-part></tp:taxon-name></italic> sp. n. <bold>5, 6</bold> <italic><tp:taxon-name><tp:taxon-name-part taxon-name-part-type="genus" reg="Stenus">Stenus</tp:taxon-name-part> <tp:taxon-name-part taxon-name-part-type="species" reg="ovalis">ovalis</tp:taxon-name-part></tp:taxon-name></italic>. Scale bars: 1 mm.</p></caption><graphic xmlns:xlink="http://www.w3.org/1999/xlink" xlink:href="zookeys-684-075-g001.jpg" position="float" orientation="portrait" xlink:type="simple" id="oo_144459.jpg"/></fig></tp:treatment-sec></tp:taxon-treatment>
